# Supplementary material for: Sustainable Valorization of Posidonia Waste Ash for Phosphate Removal: A Surface Complexation Approach Under Variable Water Chemistry
Source: Molecules. 2025 Sep 6;30(17):3639. doi: 10.3390/molecules30173639 (PMC12430204; doi:10.3390/molecules30173639)
Supplement: Supplementary file 1 [file molecules-30-03639-s001.zip]

Archive with 1 entries (1 files):
- molecules-3823402-supplementary.pdf
